# Supplementary material for: Oral HPV Dynamics in MSM Living with HIV in the Nine-Valent HPV Vaccination Era
Source: Vaccines (Basel). 2026 Jul 1;14(7):589. doi: 10.3390/vaccines14070589 (PMC13417218; doi:10.3390/vaccines14070589)
Supplement: Supplementary file 1 [file vaccines-14-00589-s001.zip]

Archive with 1 entries (1 files):
- vaccines-4347756-supplementary.pdf
